# Supplementary material for: ABCC1 Is a ΔNp63 Target Gene Overexpressed in Squamous Cell Carcinoma
Source: Int J Mol Sci. 2024 Aug 10;25(16):8741. doi: 10.3390/ijms25168741 (PMC11354449; doi:10.3390/ijms25168741)
Supplement: Supplementary file 1 [file ijms-25-08741-s001.zip]

Archive with 1 entries (1 files):
- ijms-3113843-supplementary.pdf
